# Supplementary material for: Myrica rubra Preharvest Treatment with Melatonin Improves Antioxidant and Phenylpropanoid Pathways During Postharvest Storage
Source: Foods. 2024 Dec 29;14(1):64. doi: 10.3390/foods14010064 (PMC11719693; doi:10.3390/foods14010064)
Supplement: Supplementary file 1 [file foods-14-00064-s001.zip]

Archive with 1 entries (1 files):
- foods-3368711-supplementary.pdf
